# Supplementary material for: Marker-Assisted Selection in Breeding for Fruit Trait Improvement: A Review
Source: Int J Mol Sci. 2023 May 19;24(10):8984. doi: 10.3390/ijms24108984 (PMC10219056; doi:10.3390/ijms24108984)
Supplement: Supplementary file 1 [file ijms-24-08984-s001.zip]

Archive with 1 entries (1 files):
- ijms-2398153-supplementary.pdf
